# Supplementary material for: Absent in melanoma 1-like (AIM1L) serves as a novel candidate for overall survival in hepatocellular carcinoma
Source: Bioengineered. 2021 Jun 15;12(1):2750–62. doi: 10.1080/21655979.2021.1939636 (PMC8806546; doi:10.1080/21655979.2021.1939636)
Supplement: Supplemental Material [file KBIE_A_1939636_SM4128.zip]

Archive with 2 entries (1 files):
- supplementary/
- supplementary/Supplementary Materials.docx
